# Supplementary material for: Dimer‐specific immunoprecipitation of active caspase‐2 identifies TRAF proteins as novel activators
Source: EMBO J. 2018 Jun 6;37(14):e97072. doi: 10.15252/embj.201797072 (PMC6043850; doi:10.15252/embj.201797072)
Supplement: Supplementary file 2 — Source Data for Expanded View [file EMBJ-37-e97072-s009.zip]

Archive with 19 entries (16 files):
- Expanded_Figure_source_files/
- Expanded_Figure_source_files/.DS_Store
- Expanded_Figure_source_files/Figure_EV1_source_file.pdf
- Expanded_Figure_source_files/Figure_EV2_source_file.pdf
- Expanded_Figure_source_files/Figure_EV3_source_file.pdf
- Expanded_Figure_source_files/Figure_EV4_source_file.pdf
- Expanded_Figure_source_files/Figure_EV5_source_file.pdf
- Expanded_Figure_source_files/Figure_EV6_source_file.pdf
- Expanded_Figure_source_files/Figure_EV7_source_file.pdf
- __MACOSX/
- __MACOSX/Expanded_Figure_source_files/
- __MACOSX/Expanded_Figure_source_files/._.DS_Store
- __MACOSX/Expanded_Figure_source_files/._Figure_EV1_source_file.pdf
- __MACOSX/Expanded_Figure_source_files/._Figure_EV2_source_file.pdf
- __MACOSX/Expanded_Figure_source_files/._Figure_EV3_source_file.pdf
- __MACOSX/Expanded_Figure_source_files/._Figure_EV4_source_file.pdf
- __MACOSX/Expanded_Figure_source_files/._Figure_EV5_source_file.pdf
- __MACOSX/Expanded_Figure_source_files/._Figure_EV6_source_file.pdf
- __MACOSX/Expanded_Figure_source_files/._Figure_EV7_source_file.pdf
